# Supplementary material for: Systematical Screening of Intracellular Protein Targets of Polyphemusin-I Using Escherichia coli Proteome Microarrays
Source: Int J Mol Sci. 2021 Aug 25;22(17):9158. doi: 10.3390/ijms22179158 (PMC8431070; doi:10.3390/ijms22179158)
Supplement: Supplementary file 1 [file ijms-22-09158-s001.zip]

Archive with 1 entries (1 files):
- ijms-1301746-supplementary.pdf
